# Supplementary material for: ISAnalytics enables longitudinal and high-throughput clonal tracking studies in hematopoietic stem cell gene therapy applications
Source: Brief Bioinform. 2022 Dec 21;24(1):bbac551. doi: 10.1093/bib/bbac551 (PMC9910212; doi:10.1093/bib/bbac551)
Supplement: Pais_et_al-ISAnalytics-Supplementary_Table_1_bbac551 [file pais_et_al-isanalytics-supplementary_table_1_bbac551.xlsx]

## Sheet: Supplementary Table 1
	Column modifiers
Row Modifiers		0.05	0.2	0.5	1
	0.05	16965 x 20	16965 x 63	16965 x 150	16965 x 293
	0.2	67860 x 20	67860 x 63	67860 x 150	67860 x 293
	0.5	169650 x 20	169650 x 63	169650 x 150	169650 x 293
	1	339301 x 20	339301 x 63	339301 x 150	339301 x 293
